# Supplementary material for: High-Yield Vanillin Production Through RSM-Optimized Solid-State Fermentation Process from Brewer’s Spent Grains in a Single-Use Bag Bioreactor
Source: Molecules. 2025 Aug 22;30(17):3452. doi: 10.3390/molecules30173452 (PMC12430523; doi:10.3390/molecules30173452)
Supplement: Supplementary file 1 [file molecules-30-03452-s001.zip]

Archive with 1 entries (1 files):
- molecules-3822573-supplementary.pdf
